# Supplementary material for: Upregulation of COPB2 Promotes Prostate Cancer Proliferation and Invasion Through the MAPK/TGF-β Signaling Pathway
Source: Front Oncol. 2022 May 6;12:865317. doi: 10.3389/fonc.2022.865317 (PMC9120942; doi:10.3389/fonc.2022.865317)
Supplement: Supplementary file 3 [file DataSheet_3.xlsx]

## Sheet: MTT( Experimental parameters)
1. Experimental parameters
Cell name	PC-3
Gene name	COPB2,human
Inoculated cell number cell/well	2000
Training system	96 - well plates，100 μl/well
Testing time	24 to 120 hours after board splitting
2. The experimental group
Control	Normal target cells, plus negative control virus infected cell group
COPB2-shRNA	Normal target cells and cells infected with target gene RNAi virus
3.The experimental process
4. The experimental results
Comparison of the absorption rate of 490nm light in pc-3 cells with COPB2 gene knockdown group and control group.OD570 reflects the number of viable cells.
Comparison between COPB2 gene knockdown group and control group of PC-3 cells on the absorption rate of 570nm light with time in the microplate meter. OD570 reflects the number of viable cells.
5. The experimental conclusion
MTT assay showed that cell proliferation was reduced in copB2-shRNA group compared with the control group.

## Sheet: MTT( Experimental data)
	MTT OD570 value and OD570/fold (OD570/fold is the OD570 fold of 1-5 days relative to Day1 in each experimental group, indicating the multiplication rate of each day)
		Time(day)	Control			COPB2-shRNA
	OD 570	day 1	0.106	0.105	0.105	0.107	0.109	0.109
		day 2	0.189	0.182	0.182	0.145	0.147	0.147
		day 3	0.324	0.329	0.326	0.194	0.199	0.203
		day 4	0.534	0.547	0.538	0.273	0.285	0.288
		day 5	0.83	0.822	0.828	0.39	0.378	0.389
		Time(day)	shCtrl			shCOPB2
	OD 570 /fold	day 1	1.01	0.993	0.996	0.986	1.002	1.011
		day 2	1.793	1.731	1.73	1.337	1.356	1.357
		day 3	3.08	3.123	3.099	1.787	1.835	1.878
		day 4	5.075	5.197	5.112	2.522	2.634	2.656
		day 5	7.885	7.807	7.861	3.599	3.49	3.592
	MTT OD570 and OD570/fold mean and standard Deviation (Table 1 is the OD570 data, Table 2 is the OD570/fold data)
	table 1	OD570	Control	COPB2-shRNA			table 2	OD570 /fold	Control	COPB2-shRNA
	AVERAGE	day 1	0.105333	0.108333			AVERAGE	day 1	0.999667	0.999667
		day 2	0.184333	0.146333				day 2	1.75133	1.35
		day 3	0.326333	0.198667				day 3	3.10067	1.83333
		day 4	0.539667	0.282				day 4	5.128	2.604
		day 5	0.826667	0.385667				day 5	7.851	3.56033
	STDEV	day 1	0.00057735	0.0011547			STDEV	day 1	0.00907377	0.0126623
		day 2	0.00404145	0.0011547				day 2	0.0360879	0.0112694
		day 3	0.00251661	0.00450925				day 3	0.0215484	0.0455229
		day 4	0.00665833	0.00793725				day 4	0.062554	0.071861
		day 5	0.00416333	0.00665833				day 5	0.03995	0.0610109
	T-Test：The experimental group, day4、day5 OD570/fold
	T-Test analysis			P Value
				day 4	day 5
	shCtrl	vs	shCOPB2	1.65621e-06	4.01079e-07
